# Supplementary material for: Molecular genetic contributions to self-rated health
Source: Int J Epidemiol. 2016 Nov 13;46(3):994–1009. doi: 10.1093/ije/dyw219 (PMC5837683; doi:10.1093/ije/dyw219)
Supplement: Supplementary Table S2-S15 [file supplementary_table_s2-s15_dyw219.xlsx]

## Sheet: Supplementary Table 2 BMI SNPs
Supplementary Table 2. BMI associated SNPs from Locke et al 2015 used in the Mendelian Randomisation.
SNP	A1	A2	BETA	SE	P
rs1000940	G	A	0.0192	0.0034	1.284e-08
rs10132280	A	C	-0.023	0.0034	1.141e-11
rs1016287	T	C	0.0229	0.0034	2.253e-11
rs10182181	A	G	-0.0307	0.0031	8.777e-24
rs10733682	A	G	0.0174	0.0031	1.83e-08
rs10938397	A	G	-0.0402	0.0031	3.205e-38
rs10968576	G	A	0.0249	0.0033	6.607e-14
rs11030104	A	G	0.0414	0.0038	5.557e-28
rs11057405	A	G	-0.0307	0.0055	2.019e-08
rs11126666	G	A	-0.0207	0.0034	1.332e-09
rs11165643	C	T	-0.0218	0.0031	2.07e-12
rs11191560	T	C	-0.0308	0.0053	8.446e-09
rs11583200	C	T	0.0177	0.0031	1.479e-08
rs1167827	A	G	-0.0202	0.0033	6.333e-10
rs11688816	A	G	-0.0172	0.0031	1.893e-08
rs11727676	C	T	-0.0358	0.0064	2.55e-08
rs11847697	T	C	0.0492	0.0084	3.99e-09
rs12286929	G	A	0.0217	0.0031	1.31e-12
rs12401738	A	G	0.0211	0.0033	1.145e-10
rs12429545	G	A	-0.0334	0.0047	1.094e-12
rs12446632	A	G	-0.0403	0.0046	1.477e-18
rs12566985	G	A	0.0242	0.0031	3.282e-15
rs12885454	C	A	0.0207	0.0033	1.943e-10
rs12940622	A	G	-0.0182	0.0031	2.494e-09
rs13021737	A	G	-0.0601	0.004	1.113e-50
rs13078960	T	G	-0.0297	0.0039	1.737e-14
rs13107325	C	T	-0.0477	0.0068	1.825e-12
rs13191362	A	G	0.0277	0.0048	7.339e-09
rs13201877	A	G	-0.0233	0.0045	2.348e-07
rs1441264	A	G	0.0175	0.0032	6.037e-08
rs1460676	T	C	-0.0197	0.004	8.982e-07
rs1516725	T	C	-0.0451	0.0046	1.886e-22
rs1528435	T	C	0.0178	0.0031	1.196e-08
rs16851483	G	T	-0.0483	0.0077	3.548e-10
rs16907751	C	T	0.035	0.0066	1.255e-07
rs16951275	C	T	-0.0311	0.0037	1.911e-17
rs17024393	C	T	0.0658	0.0088	7.029e-14
rs17094222	C	T	0.0249	0.0038	5.942e-11
rs17203016	G	A	0.021	0.0039	8.145e-08
rs17405819	C	T	-0.0224	0.0033	2.07e-11
rs17724992	A	G	0.0194	0.0035	3.415e-08
rs1808579	T	C	-0.0167	0.0031	4.169e-08
rs1928295	C	T	-0.0188	0.0031	7.91e-10
rs2033732	C	T	0.0192	0.0035	4.889e-08
rs205262	A	G	-0.0221	0.0035	1.753e-10
rs2075650	A	G	0.0258	0.0045	1.247e-08
rs2080454	A	C	-0.0168	0.0031	6.547e-08
rs2112347	G	T	-0.0261	0.0031	6.191e-17
rs2121279	T	C	0.0245	0.0044	2.313e-08
rs2176040	G	A	-0.0141	0.0031	6.058e-06
rs2176598	T	C	0.0198	0.0036	2.971e-08
rs2207139	G	A	0.0447	0.004	4.126e-29
rs2245368	T	C	-0.0317	0.0057	3.187e-08
rs2287019	C	T	0.036	0.0042	4.585e-18
rs2365389	C	T	0.02	0.0031	1.629e-10
rs2650492	A	G	0.0207	0.0035	1.915e-09
rs2820292	A	C	-0.0195	0.0031	1.834e-10
rs2836754	C	T	0.0164	0.0032	4.161e-07
rs29941	A	G	-0.0182	0.0033	2.407e-08
rs3101336	T	C	-0.0334	0.0031	2.661e-26
rs3736485	A	G	0.0176	0.0031	7.412e-09
rs3810291	A	G	0.0283	0.0036	4.812e-15
rs3817334	C	T	-0.0262	0.0031	5.145e-17
rs3849570	A	C	0.0188	0.0034	2.601e-08
rs3888190	A	C	0.0309	0.0031	3.14e-23
rs4740619	T	C	0.0179	0.0031	4.564e-09
rs4787491	A	G	-0.0159	0.0034	2.241e-06
rs492400	T	C	-0.0158	0.0031	4.167e-07
rs543874	G	A	0.0482	0.0039	2.618e-35
rs6091540	C	T	0.0188	0.0035	8.024e-08
rs6465468	G	T	-0.0166	0.0035	2.318e-06
rs6477694	C	T	0.0174	0.0031	2.673e-08
rs6567160	C	T	0.0556	0.0036	3.93e-53
rs657452	A	G	0.0227	0.0031	5.482e-13
rs6804842	A	G	-0.0185	0.0031	2.476e-09
rs7138803	G	A	-0.0315	0.0031	8.153e-24
rs7141420	T	C	0.0235	0.0031	1.23e-14
rs7164727	T	C	0.018	0.0033	6.829e-08
rs7239883	G	A	0.0164	0.0031	1.633e-07
rs7243357	G	T	-0.0217	0.004	3.857e-08
rs758747	C	T	-0.0225	0.0037	7.473e-10
rs7599312	G	A	0.022	0.0034	1.173e-10
rs7715256	G	T	0.0163	0.0031	1.695e-07
rs7899106	A	G	-0.0395	0.0071	2.96e-08
rs7903146	T	C	-0.0234	0.0034	1.112e-11
rs9374842	T	C	0.0187	0.0035	9.673e-08
rs9400239	C	T	0.0188	0.0033	1.613e-08
rs9540493	G	A	-0.0172	0.0033	1.416e-07
rs977747	T	G	0.0167	0.0031	8.652e-08
rs9925964	G	A	-0.0192	0.0031	8.108e-10

## Sheet: Supplementary Table 3 GWAS hits
Supplementary Table 3. Genome-wide significant SNP-based association results for Self-Rated Health (P<5 x 10-8). The results are ordered by significance of the association. The independent SNP signals, as determined by the LD Clumping analysis, are highlighted in red. Blue indicates independent SNPs not included in the LD clumping analysis.
SNP number	Chromosome	Position	Allele 1	Allele 2	N	P-value	Beta	MAF	INFO	Gene	Function
rs2360675	2	208059640	A	C	111749	1.76944e-10	-0.0272899	0.444322	0.986356	NA	NA
rs1076492	2	208081780	T	C	111749	2.69101e-10	-0.0271682	0.419232	0.988919	NA	NA
rs570066890	6	32460755	TGG	T	111749	6.14614e-10	0.0377771	0.168377	0.819263	NA	NA
rs76380179	6	32460750	T	C	111749	6.14614e-10	0.0377771	0.168377	0.819263	NA	NA
rs76655753	6	32460752	A	G	111749	6.14614e-10	0.0377771	0.168377	0.819263	NA	NA
rs66968516	2	208086822	CA	C	111749	6.25798e-10	-0.0267229	0.400381	0.993476	BC038530	non-coding intronic
rs741475	2	208087139	T	C	111749	7.01535e-10	-0.0264812	0.422305	0.989735	BC038530	non-coding intronic
rs1987285	2	208088791	T	G	111749	1.28607e-09	-0.0262248	0.397605	0.994507	BC038530	non-coding intronic
rs960379	2	208088537	T	C	111749	1.37307e-09	-0.0262004	0.397387	0.993211	BC038530	non-coding intronic
rs6739830	2	208082651	A	G	111749	1.56412e-09	0.026072	0.413166	0.986979	BC038530	3downstream
rs7761182	6	32575099	T	G	111749	2.12507e-09	0.0295814	0.217527	0.966146	NA	NA
rs11695409	2	208088987	A	G	111749	2.13169e-09	-0.0262312	0.365238	1	BC038530	non-coding intronic
rs759661	2	208087929	A	T	111749	2.21695e-09	-0.0262606	0.364619	0.996624	BC038530	non-coding intronic
rs41269944	6	32607627	T	C	111749	2.46912e-09	0.0298463	0.217903	0.971227	HLA-DQA1	intronic/non-coding
rs515185	6	32574742	A	T	111749	2.67832e-09	0.0296289	0.21641	0.963661	NA	NA
rs34250758	6	32607376	G	A	111749	3.37384e-09	-0.0307072	0.208342	1	HLA-DQA1	intronic/non-coding
rs28528859	6	32451395	A	G	111749	5.31524e-09	0.0294271	0.222041	0.940484	NA	NA
rs62188635	2	208082510	T	C	111749	6.42606e-09	-0.024792	0.454982	0.983074	BC038530	3downstream
rs564131442	6	32460698	G	T	111749	6.46361e-09	0.0352252	0.166907	0.831008	NA	NA
rs7770010	6	32574896	A	G	111749	6.89266e-09	0.0283251	0.21746	0.973046	NA	NA
rs12722072	6	32609239	A	G	111749	7.45458e-09	0.0325896	0.184406	0.918345	HLA-DQA1	5upstream/coding/non-coding
rs114430970	6	32614158	A	G	111749	7.98327e-09	0.031942	0.203734	0.866306	HLA-DQA1	3utr
rs36151380	6	32608886	C	T	111749	7.99121e-09	0.0345715	0.169807	0.854768	HLA-DQA1	5upstream/intronic/non-coding intronic
rs9272938	6	32611056	T	C	111749	8.31139e-09	0.0307642	0.205279	0.940416	HLA-DQA1	3utr/non-coding/non-coding intronic
rs544172318	3	87700891	T	C	111749	8.73285e-09	-0.233659	0.00319481	0.847197	NA	NA
rs9282052	6	32613360	CA	C	111749	8.7686e-09	0.0315431	0.194629	0.921736	HLA-DQA1	3downstream/3utr
rs139410472	6	32612452	AATGT	A	111749	8.904e-09	0.0275942	0.330767	0.859546	HLA-DQA1	3downstream/3utr
rs35874654	6	32609479	A	C	111749	9.23338e-09	0.0284134	0.218753	0.984439	HLA-DQA1	5upstream/intronic/non-coding intronic
rs113695046	6	32522072	T	C	111749	9.67785e-09	0.0286818	0.253122	0.891693	HLA-DRB1/HLA-DRB16	intronic/3downstream/non-coding intronic
rs556708838	6	32609621	G	GA	111749	1.01921e-08	0.028789	0.215644	0.973035	HLA-DQA1	5upstream/intronic/non-coding intronic
rs1129753	6	32609130	T	C	111749	1.02116e-08	0.0335233	0.173353	0.883271	HLA-DQA1	5upstream/coding/non-coding
rs111365964	6	32517646	G	T	111749	1.05629e-08	0.0265201	0.274324	0.961849	HLA-DRB1/HLA-DRB13	intronic
rs9272742	6	32609722	T	C	111749	1.08128e-08	0.0279401	0.222326	0.988598	HLA-DQA1	5upstream/intronic/non-coding intronic
rs62188624	2	208017033	G	A	111749	1.08235e-08	0.0256107	0.345881	0.981049	KLF7	intronic/non-coding intronic
rs528886319	3	87511141	A	G	111749	1.12175e-08	-0.255254	0.00285417	0.784014	NA	NA
rs1391371	6	32603798	T	A	111749	1.14904e-08	0.0276252	0.223899	0.983013	HLA-DQA1	5upstream
rs35858943	6	32559473	A	G	111749	1.15855e-08	0.0310258	0.185841	0.863538	HLA-DRB1/HLA-DRB19	5upstream
rs532965	6	32577973	G	T	111749	1.1914e-08	0.0305258	0.194333	1	NA	NA
rs617578	6	32574603	A	G	111749	1.25282e-08	0.0277127	0.213642	0.976297	NA	NA
rs41269955	6	32608269	A	G	111749	1.32194e-08	0.0296845	0.207286	1	HLA-DQA1	intronic/non-coding intronic
rs35072954	6	32559485	A	G	111749	1.37842e-08	0.0312343	0.17835	0.874567	HLA-DRB1/HLA-DRB20	5upstream
rs17879995	6	32552072	G	T	111749	1.46345e-08	0.0393117	0.135461	0.745832	HLA-DRB1/HLA-DRB18	5utr/coding/intronic/non-coding
rs3104413	6	32582650	G	C	111749	1.54847e-08	0.0302674	0.194901	1	NA	NA
rs146825681	6	32512918	G	C	111749	1.58436e-08	0.0258057	0.279412	0.975551	HLA-DRB1/HLA-DRB9	intronic
rs41268942	6	32607126	G	A	111749	1.58674e-08	0.0274455	0.222063	0.982232	HLA-DQA1	intronic/non-coding
rs34763586	6	32608998	C	T	111749	1.60549e-08	0.028025	0.219044	0.980448	HLA-DQA1	5upstream/intronic/non-coding intronic
rs34965214	6	32609545	T	C	111749	1.64491e-08	0.0275861	0.221482	0.991037	HLA-DQA1	5upstream/intronic/non-coding intronic
rs185234644	6	32514792	C	T	111749	1.66736e-08	0.0260247	0.277777	0.963205	HLA-DRB1/HLA-DRB12	intronic
rs9272785	6	32610401	A	G	111749	1.68071e-08	0.0277451	0.220547	0.985696	HLA-DQA1	3utr/coding/non-coding
rs35464067	6	32559488	C	T	111749	1.69122e-08	0.0309683	0.179235	0.876755	HLA-DRB1/HLA-DRB21	5upstream
rs35789108	6	32550126	G	C	111749	1.85625e-08	0.0268261	0.276538	0.945812	HLA-DRB1/HLA-DRB17	5upstream/intronic/non-coding intronic
rs116585338	6	32512812	G	A	111749	1.98484e-08	0.0255589	0.280269	0.975469	HLA-DRB1/HLA-DRB8	intronic
rs5838053	2	208022153	G	GA	111749	2.27952e-08	-0.0249031	0.34585	0.992983	KLF7	intronic/non-coding intronic
rs201326238	6	32517754	T	A	111749	2.33642e-08	0.0260164	0.322256	0.907151	HLA-DRB1/HLA-DRB14	intronic
rs113568276	6	32513127	A	G	111749	2.38506e-08	0.0251393	0.280466	0.986256	HLA-DRB1/HLA-DRB10	intronic
rs7568369	2	208031315	T	G	111749	2.39089e-08	0.0251091	0.335527	0.988651	KLF7	5upstream/intronic
rs9273148	6	32612982	A	T	111749	2.44695e-08	0.0269034	0.289349	0.889094	HLA-DQA1	3downstream/3utr
rs2856714	6	32615853	A	G	111749	2.56464e-08	0.033552	0.173528	0.827015	HLA-DQA1	3downstream
rs151021896	6	32606018	T	TTTC	111749	2.56882e-08	0.0267007	0.227001	0.974273	HLA-DQA1	intronic/non-coding intronic
rs113011827	6	32513453	T	C	111749	2.63603e-08	0.0250651	0.280448	0.984858	HLA-DRB1/HLA-DRB11	intronic
rs9268614	6	32402778	G	T	111749	2.67251e-08	0.0280499	0.228087	1	NA	NA
rs78017592	6	32508455	C	T	111749	2.67374e-08	0.0250464	0.283939	0.971702	HLA-DRB1/HLA-DRB7	intronic
rs4675649	2	208023607	C	G	111749	2.67861e-08	-0.0247442	0.346514	0.994953	KLF7	intronic/non-coding intronic
rs17426593	6	32608077	C	T	111749	2.69831e-08	0.0267576	0.224464	0.993421	HLA-DQA1	intronic/non-coding intronic
rs9272381	6	32604742	C	G	111749	2.712e-08	0.026535	0.231167	0.974413	HLA-DQA1	5upstream
rs3104371	6	32602137	G	C	111749	2.71325e-08	0.0274584	0.216352	0.994686	NA	NA
rs4767120	12	114189961	G	A	111749	2.78539e-08	-0.0241553	0.404376	0.982732	AK096932/BC007399	non-coding intronic/non-coding
rs9273071	6	32612251	G	T	111749	2.79714e-08	0.0277285	0.272615	0.87517	HLA-DQA1	3downstream/3utr
rs9272425	6	32605178	C	T	111749	2.84877e-08	0.0261518	0.231478	0.985133	HLA-DQA1	5upstream
rs3104372	6	32600983	T	C	111749	2.85777e-08	0.0270378	0.225627	0.962962	NA	NA
rs9272390	6	32604795	T	C	111749	2.90572e-08	0.0261445	0.235896	0.977889	HLA-DQA1	5upstream
rs2395175	6	32405026	A	G	111749	3.00361e-08	0.0300899	0.19239	0.969456	NA	NA
rs80235202	6	32503831	G	A	111749	3.00469e-08	0.0250256	0.284961	0.967813	HLA-DRB1/HLA-DRB6	intronic
rs6931277	6	32583357	T	A	111749	3.01494e-08	0.0296579	0.194691	1	NA	NA
rs58942037	2	208019791	T	C	111749	3.13225e-08	0.0246816	0.345072	0.991775	KLF7	intronic/non-coding intronic
rs9272385	6	32604763	C	T	111749	3.24175e-08	0.0260981	0.233144	0.978545	HLA-DQA1	5upstream
rs112485576	6	32578772	A	C	111749	3.26146e-08	0.0289693	0.1957	0.979484	NA	NA
rs17637472	17	47461433	A	G	111749	3.31907e-08	0.0240608	0.40176	0.982165	NA	NA
rs544405624	2	208074284	CAAA	C	111749	3.37588e-08	-0.0241876	0.385892	0.980191	NA	NA
rs13025786	2	208041610	A	T	111749	3.45969e-08	-0.0247583	0.335187	0.993692	NA	NA
rs9268581	6	32396930	A	G	111749	3.57434e-08	0.0277314	0.228565	0.997738	NA	NA
rs5838051	2	208018350	C	CT	111749	3.61974e-08	-0.024779	0.341346	0.980375	KLF7	intronic/non-coding intronic
rs4141428	2	208059440	C	T	111749	3.80599e-08	-0.0243692	0.350652	1	NA	NA
rs116828404	15	101390343	A	G	111749	3.8743e-08	0.452756	0.00120816	0.547305	LOC145757	non-coding intronic
rs9653332	2	208025150	C	G	111749	3.95407e-08	0.0244593	0.345833	0.994621	KLF7	intronic/non-coding intronic
rs147141470	3	49638084	A	AAAATT	111749	4.01176e-08	-0.0257607	0.294577	0.976425	BSN	intronic
rs111247469	6	32503071	T	C	111749	4.01967e-08	0.0249194	0.285518	0.958007	HLA-DRB1/HLA-DRB5	intronic
rs1035265	2	208066895	C	G	111749	4.08475e-08	-0.0243649	0.349641	0.995549	NA	NA
rs12694079	2	208041399	G	A	111749	4.10781e-08	-0.0246451	0.334729	0.992334	NA	NA
rs9273070	6	32612241	T	A	111749	4.26705e-08	0.0271518	0.276592	0.881247	HLA-DQA1	3downstream/3utr
rs113814941	2	208039979	T	C	111749	4.27799e-08	0.0245374	0.338716	0.992994	NA	NA
rs35972789	10	75519691	A	C	111749	4.30463e-08	-0.0605632	0.0378974	1	SEC24C	intronic/non-coding intronic
rs707946	6	32611098	T	G	111749	4.32922e-08	0.0286605	0.2184	0.930933	HLA-DQA1	3utr/non-coding
rs10804156	2	208067684	C	T	111749	4.38508e-08	0.0243069	0.349613	0.995578	NA	NA
rs907662	1	117848822	A	G	111749	4.40671e-08	-0.0272837	0.23715	0.98852	NA	NA
rs555785137	16	13015115	G	A	111749	4.5627e-08	-0.447686	0.00115739	0.577521	SHISA9	intronic
rs551468481	6	32518258	G	A	111749	4.5723e-08	0.0257029	0.298762	0.921368	HLA-DRB1/HLA-DRB15	intronic
rs741476	2	208081126	G	A	111749	4.60218e-08	-0.0242719	0.350001	0.995019	NA	NA
rs35248896	6	32607370	T	C	111749	4.66702e-08	0.027736	0.209907	0.949966	HLA-DQA1	intronic/non-coding
rs2924322	18	53244414	T	A	111749	4.67749e-08	0.0390107	0.119109	0.840606	TCF4	intronic
rs533904333	3	49385350	AT	A	111749	4.75928e-08	-0.0275574	0.268346	0.892373	NA	NA
rs10932182	2	208070211	C	T	111749	4.78333e-08	-0.02422	0.35002	0.996832	NA	NA
rs1707115	1	117873222	C	T	111749	4.79959e-08	-0.0269221	0.247768	0.979665	NA	NA
rs11751601	6	32559520	T	C	111749	4.83719e-08	0.0234391	0.415024	0.934919	HLA-DRB1/HLA-DRB22	5upstream
rs11296851	2	208079131	A	AT	111749	4.86472e-08	0.0242244	0.349773	0.995294	NA	NA
rs11890054	2	208069148	T	C	111749	4.91867e-08	0.0242027	0.349799	0.996452	NA	NA
rs41269945	6	32607853	T	A	111749	4.94831e-08	0.0270208	0.216181	0.965438	HLA-DQA1	intronic/non-coding intronic
rs10110194	8	119479124	C	G	111749	4.98212e-08	0.0247979	0.34623	0.953651	SAMD12	intronic/non-coding intronic
rs6941395	6	32583206	A	G	111749	4.98221e-08	0.0281481	0.200476	0.977755	NA	NA

## Sheet: Supplementary Table 4 HLA-A
Supplementary Table 4 HLA-A allele associations with SRH
	allele frequency	beta	se	r2	p
HLA-A*01:01	0.197455	-0.00435479	0.00547548	5.78215e-06	0.426426
HLA-A*02:01	0.285783	0.00243349	0.00475537	2.39382e-06	0.608838
HLA-A*03:01	0.146552	-0.00680061	0.00604254	1.15785e-05	0.260399
HLA-A*11:01	0.0608548	-0.00402474	0.00896423	1.84269e-06	0.653448
HLA-A*23:01	0.0174429	-0.0155971	0.0163683	8.29999e-06	0.340651
HLA-A*24:02	0.075934	7.03102e-05	0.00826172	6.62059e-10	0.99321
HLA-A*25:01	0.0186662	-0.014528	0.0176302	6.20722e-06	0.409918
HLA-A*26:01	0.0177326	0.0306519	0.0164559	3.17147e-05	0.0625113
HLA-A*29:02	0.0429198	0.00780001	0.0105432	5.00314e-06	0.459416
HLA-A*30:01	0.0103149	-0.00719632	0.0211636	1.05692e-06	0.733832
HLA-A*31:01	0.0269945	0.00917255	0.0131947	4.41756e-06	0.48695
HLA-A*32:01	0.0347939	0.0027671	0.0117144	5.10046e-07	0.813268
HLA-A*68:01	0.0291099	0.0172473	0.012698	1.68642e-05	0.174382

## Sheet: Supplementary Table 5 HLA-B
Supplementary Table 5 HLA-B allele associations with SRH
	allele frequency	beta	se	r2	p
HLA-B*07.02	0.149219	-0.0117972	0.00614851	3.60159e-05	0.0550247
HLA-B*08.01	0.14501	-0.0101538	0.0062629	2.5715e-05	0.104966
HLA-B*13.02	0.0196432	0.0214944	0.0158207	1.80587e-05	0.174268
HLA-B*14.01	0.0116406	-0.0048834	0.0202099	5.71226e-07	0.809065
HLA-B*14.02	0.025265	0.00518091	0.0138162	1.37571e-06	0.707671
HLA-B*15.01	0.0662723	0.0136459	0.00876251	2.37264e-05	0.119401
HLA-B*18.01	0.0367317	-0.0290486	0.0116935	6.0371e-05	0.0129872
HLA-B*27.05	0.0423224	0.00419918	0.011636	1.27413e-06	0.718192
HLA-B*35.01	0.0480156	0.00113254	0.0107551	1.08487e-07	0.916135
HLA-B*37.01	0.0136735	-0.00951057	0.0187979	2.5043e-06	0.612902
HLA-B*40.01	0.056308	0.00382531	0.00946553	1.59786e-06	0.686117
HLA-B*44.02	0.114587	0.00955618	0.00685453	1.90151e-05	0.163279
HLA-B*44.03	0.0611586	-0.021633	0.00920922	5.39832e-05	0.0188228
HLA-B*49.01	0.0117431	-0.00555553	0.0204018	7.25447e-07	0.785388
HLA-B*51.01	0.038845	0.0182084	0.0116307	2.39781e-05	0.117458
HLA-B*55.01	0.0187738	0.00373475	0.0163654	5.09523e-07	0.819484
HLA-B*57.01	0.0399551	0.0134358	0.0111483	1.42102e-05	0.228133

## Sheet: Supplementary Table 6 HLA-C
Supplementary Table 6 HLA-C allele associations with SRH
	allele frequency	be	se	r2	p
HLA-C*01.02	0.0337052	0.0128999	0.0118711	1.08386e-05	0.27719
HLA-C*02.02	0.0365262	0.022014	0.0114236	3.40855e-05	0.0539735
HLA-C*03.03	0.0555951	0.016587	0.00968895	2.69004e-05	0.0869094
HLA-C*03.04	0.0773326	-0.000395787	0.0080394	2.22467e-08	0.960735
HLA-C*04.01	0.0835196	-0.00370874	0.0077358	2.10975e-06	0.631637
HLA-C*05.01	0.115826	0.006509	0.00670088	8.66065e-06	0.331369
HLA-C*06.02	0.0912117	0.021985	0.00745371	7.98476e-05	0.00318321
HLA-C*07.01	0.179275	-0.00791731	0.00563461	1.81222e-05	0.159988
HLA-C*07.02	0.161277	-0.0111642	0.00587537	3.31406e-05	0.0574136
HLA-C*07.04	0.0177852	-0.0179886	0.0162382	1.12643e-05	0.267953
HLA-C*08.02	0.0361061	0.00221666	0.0115191	3.39902e-07	0.847402
HLA-C*12.03	0.0284185	-0.0227124	0.0128725	2.85745e-05	0.0776651
HLA-C*15.02	0.0163816	0.00908571	0.0172846	2.53622e-06	0.599131
HLA-C*16.01	0.0443015	-0.0150199	0.0103943	1.91657e-05	0.148458

## Sheet: Supplementary Table 7 HLA-DQA1
Supplementary Table7 HLA-DQA1 allele associations with SRH
	allele frequency	beta	se	r2	p
HLA-DQA1*01.01	0.116363	-0.00268094	0.00684345	1.44862e-06	0.695242
HLA-DQA1*01.02	0.196982	-0.00874702	0.00554902	2.34536e-05	0.114956
HLA-DQA1*01.03	0.0552306	-0.0157371	0.00952862	2.57459e-05	0.098628
HLA-DQA1*01.04	0.0205975	-0.0149035	0.0163236	7.8681e-06	0.361245
HLA-DQA1*02.01	0.150797	0.0030257	0.00617602	2.26551e-06	0.624198
HLA-DQA1*03.01	0.0937714	0.0249871	0.00777214	9.75528e-05	0.00130503
HLA-DQA1*03.02	0.0119321	0.0146853	0.0201199	5.02856e-06	0.465459
HLA-DQA1*03.03	0.0877649	0.0190251	0.00821088	5.06741e-05	0.0205021
HLA-DQA1*04.01	0.019382	0.000593552	0.0157426	1.34183e-08	0.969924
HLA-DQA1*05.01	0.152411	-0.0106501	0.00617947	2.80366e-05	0.0848071
HLA-DQA1*05.05	0.0877839	0.00323065	0.00769853	1.66225e-06	0.674745

## Sheet: Supplementary Table 8 HLA-DQB1
Supplementary Table 8 HLA-DQB1 allele associations with SRH
	allele frequency	beta	se	r2	p
HLA-DQB1*02.01	0.150633	-0.0118698	0.00610392	3.50813e-05	0.0518229
HLA-DQB1*02.02	0.109356	0.000228525	0.00695063	1.00286e-08	0.973772
HLA-DQB1*03.01	0.178069	0.0129082	0.0056895	4.77508e-05	0.0232842
HLA-DQB1*03.02	0.106416	0.0294033	0.00700328	0.000163507	2.68906e-05
HLA-DQB1*03.03	0.0518569	0.00517786	0.00969944	2.64379e-06	0.59346
HLA-DQB1*04.02	0.0195117	0.00379639	0.0155647	5.51924e-07	0.807301
HLA-DQB1*05.01	0.121438	-0.00520528	0.0066665	5.65601e-06	0.434915
HLA-DQB1*05.03	0.021929	0.0117907	0.0146929	5.97425e-06	0.422278
HLA-DQB1*06.02	0.142117	-0.0147772	0.00623604	5.20908e-05	0.0178073
HLA-DQB1*06.03	0.0503309	-0.0162831	0.00992216	2.49846e-05	0.100782
HLA-DQB1*06.04	0.0272351	0.00101419	0.0132895	5.40309e-08	0.939168
HLA-DQB1*06.09	0.0102948	-0.0278273	0.0213061	1.5825e-05	0.191532

## Sheet: Supplementary Table 9 HLA-DRB1
Supplementary Table 9 HLA-DRB1 allele associations with SRH
	allele frequency	beta	se	r2	p
HLA-DRB1*01.01	0.102769	-0.0129335	0.00806354	3.06298e-05	0.10873
HLA-DRB1*03.01	0.174285	-0.00838289	0.00658344	1.93043e-05	0.202904
HLA-DRB1*04.01	0.112543	0.0260456	0.00791073	0.000129049	0.000993659
HLA-DRB1*04.04	0.0286271	0.0209765	0.01626	1.98151e-05	0.19703
HLA-DRB1*07.01	0.169833	0.00468181	0.00661804	5.95861e-06	0.479301
HLA-DRB1*08.01	0.0200935	0.0109146	0.0173804	4.69533e-06	0.53002
HLA-DRB1*09.01	0.0129562	0.0259208	0.0215745	1.71865e-05	0.229577
HLA-DRB1*11.01	0.010619	-0.0643471	0.0249556	7.9153e-05	0.00992569
HLA-DRB1*12.01	0.0151136	-0.00410834	0.0199741	5.03706e-07	0.837039
HLA-DRB1*13.01	0.0564871	-0.0108413	0.0105798	1.25021e-05	0.305499
HLA-DRB1*13.02	0.0438365	-0.00080744	0.011971	5.41673e-08	0.946224
HLA-DRB1*14.01	0.0234973	0.00864679	0.0161554	3.41078e-06	0.592494
HLA-DRB1*15.01	0.170858	-0.00913813	0.00659755	2.28411e-05	0.166032

## Sheet: Supplementary Table 10 MAGMA
Supplementary Table 10. Genome-wide significant gene-based hits (bonferroni correction of α < 2.76e-06) in the MAGMA gene-based analysis for self-rated health. NSNPS is the number of SNPs in the gene.
Gene	Chromosome	Start	Stop	NSNPS	P
BSN	3	49591922	49708982	203	1.2064e-10
RNF123	3	49726990	49758962	67	5.8337e-10
IP6K1	3	49761728	49823973	121	1.1782e-09
NOL4L	20	31030862	31071288	91	7.659e-09
MST1	3	49721380	49726196	11	1.1512e-08
MON1A	3	49946302	49967445	34	1.2738e-08
HLA-DQA1	6	32605183	32611429	477	2.2383e-08
TRAIP	3	49866028	49893992	47	3.0895e-08
TCTA	3	49449639	49453909	10	3.801e-08
RBM5	3	50126352	50156393	39	4.2809e-08
CAMKV	3	49895422	49907369	21	7.9246e-08
CDHR4	3	49828165	49837254	18	1.0622e-07
HLA-DQB1	6	32627657	32634466	354	1.1961e-07
RHOA	3	49396578	49449526	112	1.373e-07
NICN1	3	49459766	49466757	8	1.4746e-07
RBM6	3	49977477	50114685	323	1.7474e-07
DAG1	3	49506146	49573048	131	1.8509e-07
APEH	3	49711435	49720934	10	1.9687e-07
SEMA3F	3	50192848	50226508	74	2.0058e-07
AUTS2	7	69063905	70257885	3101	2.378e-07
CSNK1G2	19	1941161	1981337	222	3.9422e-07
MOB4	2	198380295	198418423	76	4.9994e-07
COQ10B	2	198318231	198339851	30	5.4508e-07
UBA7	3	49842638	49851391	13	5.6528e-07
ZNF652	17	47366568	47439835	194	6.6957e-07
KCNH2	7	150642044	150675402	85	6.8954e-07
ASXL3	18	31158541	31327399	505	1.0303e-06
HSPE1-MOB4	2	198364721	198418423	97	1.1046e-06
KCNT2	1	196194913	196577499	895	1.132e-06
MST1R	3	49924435	49941306	32	1.3607e-06
HLA-DRB5	6	32485151	32498006	450	1.6357e-06
GPX1	3	49394609	49395791	2	1.8298e-06
HLA-DRB1	6	32546546	32557562	285	1.9115e-06
PHB	17	47481420	47492242	34	2.2826e-06
NRXN1	2	50145643	51259674	4297	2.371e-06
RFTN2	2	198435527	198540584	215	2.6687e-06

## Sheet: Supplementary Table 11 FA
Supplementary Table 11. Functional annotation of the independent genome-wide significant SNPs. All information contained in this table was extracted from the GTEx database (http://www.broadinstitute.org/gtex/) and the Regulome DB database (http://regulome.stanford.edu/index).
	cis-eQTL	Regulome DB Score	Position weight matrix	Transcription factor binding site	Histone modifications	DNase hypersensitive sites	FAIRE sites	DMR
rs907662	yes	-	-	-	-	-	-	-
rs2360675	no	6	yes	no	yes	no	no	no
rs147141470	no	6	yes	no	yes	no	no	no
rs544172318	no	-	-	-	-	-	-	-
rs76380179	yes	5	no	no	yes	yes	no	no
rs7761182	yes	-	-	-	-	-	-	-
rs10110194	no	6	yes	no	yes	no	yes	no
rs35972789	no	4	no	yes	yes	yes	no	no
rs4767120	no	6	yes	no	yes	no	no	no
rs116828404	no	3a	yes	yes	yes	yes	no	no
rs555785137	no	-	-	-	-	-	-	-
rs17637472	no	6	yes	no	yes	no	no	no
rs2924322	no	6	yes	no	yes	no	no	no

[truncated: 5 more sheets: Supplementary Table 12 prior, Supplementary Table 13 gene set, Supplementary Table 14 tissue, Supplementary Table 15 Gene set, Sheet2]
