# Supplementary material for: Molecular genetic contributions to self-rated health
Source: Int J Epidemiol. 2016 Nov 13;46(3):994–1009. doi: 10.1093/ije/dyw219 (PMC5837683; doi:10.1093/ije/dyw219)
Supplement: Supplementary Table S16-S18 [file supplementary_table_s16-s18_dyw219.xlsx]

## Sheet: Supplementary Table 16 LD
Supplementary Table 16. Genetic correlations between self-rated health in UK Biobank and 15 health-related measures from GWAS consortia and three from UK Biobank (Intelligence, Education and Neuroticism). Statistically significant p-values (after False Discovery Rate correction; threshold: p < 0.0061) are shown in bold. There was no evidence for a sufficient polygenic signal in the small vessel d…
	Self-rated health (n = 111 749)
Traits from UK Biobank	rg	SE	p
Intelligence	0.403	0.0447	2.0132e-19
Education	0.5898	0.0336	5.8881e-69
Neuroticism	-0.378	0.0779	1.2012e-06
Traits from GWAS consortia	rg	SE	p
BMI	-0.4139	0.0244	9.23e-65
Longevity	0.3337	0.0871	0.0001
ADHD	-0.3749	0.1175	0.0014
Alzheimer's Disease	-0.0623	0.0781	0.4248
Alzheimer's (500kb)	-0.047	0.0644	0.4652
Anorexia Nervosa	0.1113	0.0093	0.0061
Bipolar Disorder	-0.0999	0.0554	0.0712
Major Depressive Disorder	-0.4642	0.0878	1.2311e-07
Schizophrenia	-0.1674	0.0289	7.3553e-09
Forced Expiratory Volume in 1 second	0.286	0.049	4.79e-09
Blood Pressure: Diastolic	-0.1613	0.0506	0.0014
Blood Pressure: Systolic	-0.1364	0.0456	0.0028
Coronary Artery Disease	-0.3319	0.0589	1.7603e-08
Stroke: Ischaemic	-0.2048	0.0728	0.0049
Stroke: Cardioembolic	-0.0769	0.114	0.5001
Stroke: Large Vessel Disease	-0.2167	0.1438	0.1319
Stroke: Small Vessel Disease	-	-	-
Type 2 Diabetes	-0.3815	0.0573	2.8446e-11

## Sheet: Supplementary Table 17 snps
Supplementary Table 17. Number of SNPs included at each threshold for the polygenic profile scores.
Trait	Threshold	Number of SNPs
Years of education	0.01	2702
	0.05	9886
	0.1	17577
	0.5	65990
	1	108127
Childhood cognitive ability	0.01	1187
	0.05	4945
	0.1	9069
	0.5	37967
	1	65356
General cognitive function	0.01	2606
	0.05	10344
	0.1	18880
	0.5	75963
	1	129712
Neuroticism	0.01	4266
	0.05	18427
	0.1	34700
	0.5	143520
	1	238704
BMI	0.01	2612
	0.05	8503
	0.1	15648
	0.5	72010
	1	131142
Longevity	0.01	2023
	0.05	9292
	0.1	17646
	0.5	77146
	1	133920
ADHD	0.01	1394
	0.05	6357
	0.1	12305
	0.5	55047
	1	98438
Alzheimer's Disease	0.01	5030
	0.05	20437
	0.1	37843
	0.5	152714
	1	254358
Anorexia Nervosa	0.01	1336
	0.05	5939
	0.1	11450
	0.5	51354
	1	92385
Bipolar Disorder	0.01	2625
	0.05	10418
	0.1	18907
	0.5	75289
	1	127481
Major Depressive Disorder	0.01	1532
	0.05	6878
	0.1	12995
	0.5	56175
	1	98450
Schizophrenia	0.01	12006
	0.05	35598
	0.1	58837
	0.5	194510
	1	310629
Forced Expiratory Volume in 1 second	0.01	1963
	0.05	8876
	0.1	16791
	0.5	76910
	1	136761
Blood Pressure: Diastolic	0.01	1952
	0.05	8535
	0.1	16298
	0.5	74773
	1	133754
Blood Pressure: Systolic	0.01	1961
	0.05	8379
	0.1	16253
	0.5	74616
	1	133823
Coronary Artery Disease	0.01	2633
	0.05	9981
	0.1	18159
	0.5	72443
	1	121718
Stroke: Ischaemic	0.01	3006
	0.05	13448
	0.1	25588
	0.5	105309
	1	173745
Stroke: Cardioembolic	0.01	2885
	0.05	13295
	0.1	25366
	0.5	104731
	1	172809
Stroke: Large Vessel Disease	0.01	2915
	0.05	13354
	0.1	25243
	0.5	104188
	1	172973
Stroke: Small Vessel Disease	0.01	2853
	0.05	13116
	0.1	25303
	0.5	104042
	1	172697
Type 2 Diabetes	0.01	2461
	0.05	9969
	0.1	18172
	0.5	73505
	1	124964

## Sheet: Supplementary Table 18 pgrs
Supplementary Table 18. Associations between polygenic profiles of health related traits, and self-rated health controlling for age, sex, assessment centre, genotyping batch and array, and ten principal components for population structure. Statistically significant values (P<0.024) are shown in bold. Self-rated health is scored such that higher scores indicate better rated health.
	Threshold	β	SE	R2	p
Years of education	0.01	0.0438751	0.00303498	0.00191749	2.52707e-47
	0.05	0.0517131	0.00304145	0.00265049	9.51301e-65
	0.1	0.0544719	0.00304412	0.00293483	1.66301e-71
	0.5	0.0578611	0.00305349	0.00328991	6.05772e-80
	1	0.0578276	0.00305382	0.00328542	7.74536e-80
Childhood cognitive ability	0.01	0.0153049	0.00303551	0.000233637	4.61582e-07
	0.05	0.0206017	0.00303597	0.000423132	1.15977e-11
	0.1	0.024284	0.0030376	0.00058718	1.3141e-15
	0.5	0.0252494	0.00304065	0.000633491	1.01856e-16
	1	0.0250371	0.00304074	0.000622851	1.83252e-16
General cognitive function	0.01	0.0250178	0.00307024	0.00061001	3.72357e-16
	0.05	0.0271682	0.00312061	0.000696285	3.18945e-18
	0.1	0.0309592	0.00315246	0.000885809	9.38027e-23
	0.5	0.0360609	0.00319771	0.0011677	1.76899e-29
	1	0.0368875	0.00320609	0.00121541	1.29056e-30
Neuroticism	0.01	-0.00812243	0.00303622	6.57847e-05	0.00747013
	0.05	-0.0135715	0.00303324	0.000183997	7.67539e-06
	0.1	-0.0134276	0.00303364	0.000180069	9.59893e-06
	0.5	-0.0170556	0.00303354	0.000290505	1.88871e-08
	1	-0.0164349	0.0030336	0.000269742	6.05262e-08
BMI	0.01	-0.0546999	0.00302947	0.00298796	9.08508e-73
	0.05	-0.061384	0.00302923	0.00376046	3.96802e-91
	0.1	-0.0641677	0.0030296	0.00410681	2.32143e-99
	0.5	-0.0669544	0.00303209	0.00446231	8.2007e-108
	1	-0.0665562	0.00303249	0.00440849	1.56157e-106
Longevity	0.01	0.00279531	0.00305315	7.70567e-06	0.359905
	0.05	0.0105996	0.00306731	0.000109765	0.000549148
	0.1	0.00169931	0.00303512	2.88164e-06	0.575562
	0.5	0.00478464	0.00303962	2.27771e-05	0.115469
	1	0.00537103	0.00303959	2.87027e-05	0.0772267
ADHD	0.01	-0.00359818	0.00303305	1.29375e-05	0.235497
	0.05	-0.00911808	0.00303314	8.30682e-05	0.00264637
	0.1	-0.00931484	0.00303326	8.66849e-05	0.00213466
	0.5	-0.0068335	0.00303462	4.66128e-05	0.0243341
	1	-0.00683797	0.00303482	4.66676e-05	0.0242506
Alzheimer's Disease	0.01	-0.000137077	0.00303589	1.87414e-08	0.963986
	0.05	0.0011413	0.00304151	1.2944e-06	0.707482
	0.1	-0.000185568	0.00304351	3.41749e-08	0.951382
	0.5	-0.00220311	0.00304729	4.805e-06	0.469697
	1	-0.00284798	0.00304717	8.03021e-06	0.34998
Anorexia Nervosa	0.01	0.00656877	0.00303423	4.30826e-05	0.0303982
	0.05	0.00536707	0.00303396	2.87667e-05	0.0768975
	0.1	0.00463658	0.00303485	2.14566e-05	0.126571
	0.5	-0.0054042	0.00304024	2.90457e-05	0.0754799
	1	-0.00516741	0.00304894	2.6405e-05	0.0901121
Bipolar Disorder	0.01	-0.00506078	0.00303974	2.54801e-05	0.095941
	0.05	-0.000376856	0.00304941	1.40401e-07	0.901645
	0.1	-0.000557687	0.00305554	3.06234e-07	0.855178
	0.5	-0.0020331	0.00306806	4.03679e-06	0.507546
	1	-0.00247181	0.00306917	5.9626e-06	0.420609
Major Depressive Disorder	0.01	-0.0110875	0.00304241	0.000122076	0.000268222
	0.05	-0.0127575	0.00306102	0.000159652	3.07918e-05
	0.1	-0.0150175	0.00307062	0.000219833	1.00626e-06
	0.5	-0.016385	0.00309156	0.00025815	1.16089e-07
	1	-0.0170604	0.00309191	0.000279804	3.44107e-08
Schizophrenia	0.01	-0.0204142	0.0030596	0.000409075	2.53277e-11
	0.05	-0.0246481	0.0030868	0.000585792	1.4188e-15
	0.1	-0.0261645	0.00309841	0.000655102	3.09094e-17
	0.5	-0.0277182	0.00312451	0.000722931	7.34352e-19
	1	-0.0281593	0.00312614	0.000745327	2.13801e-19
Foreced Expiratory Volume in 1 second	0.01	0.0156181	0.00297845	0.000243631	1.57676e-07
	0.05	0.0186252	0.00297984	0.000346121	4.10882e-10
	0.1	0.0193614	0.00298003	0.000373966	8.22548e-11
	0.5	0.0195531	0.00298091	0.00038118	5.42469e-11
	1	0.0204048	0.00298117	0.000415025	7.71008e-12
Blood Pressure: Diastolic	0.01	-0.00985632	0.00303392	9.70128e-05	0.00115965
	0.05	-0.0103736	0.00303699	0.000107244	0.000636313
	0.1	-0.0114088	0.00304044	0.00012942	0.000175267
	0.5	-0.0123748	0.00304291	0.000152013	4.7705e-05
	1	-0.0104968	0.00304206	0.000109441	0.000559646
Blood Pressure: Systolic	0.01	-0.0137502	0.00303476	0.000188685	5.87941e-06
	0.05	-0.0127989	0.00303758	0.000163181	2.51615e-05
	0.1	-0.0149251	0.00303881	0.000221705	9.05272e-07
	0.5	-0.011147	0.00304374	0.000123282	0.0002501
	1	-0.0113418	0.00304422	0.000127586	0.000194897
Coronary Artery Disease	0.01	-0.0174722	0.00303241	0.000305096	8.34298e-09
	0.05	-0.0196983	0.00303371	0.000387428	8.44175e-11
	0.1	-0.0201558	0.00303384	0.000405589	3.07441e-11
	0.5	-0.0253231	0.00303442	0.00063981	7.18704e-17
	1	-0.0242613	0.00303469	0.00058721	1.3119e-15
Stroke: Ischaemic	0.01	-0.004542	0.00304644	2.04339e-05	0.135985
	0.05	-0.0065781	0.00307519	4.20618e-05	0.0324308
	0.1	-0.00626615	0.00309619	3.76513e-05	0.0429903
	0.5	-0.00493523	0.00311135	2.3129e-05	0.112697
	1	-0.00371867	0.00307428	1.34503e-05	0.226433
Stroke: Cardioembolic	0.01	-0.00367662	0.0030362	1.34797e-05	0.225925
	0.05	-0.00620641	0.0030385	3.83525e-05	0.0410956
	0.1	-0.00497779	0.00304012	2.4645e-05	0.101557
	0.5	-0.00132832	0.00303617	1.75953e-06	0.661752
	1	-0.00278291	0.00303633	7.72228e-06	0.359388
Stroke: Large Vessel Disease	0.01	-0.00400645	0.00304648	1.58989e-05	0.188476
	0.05	-0.00995649	0.00307249	9.65245e-05	0.00119346
	0.1	-0.00923759	0.0030891	8.21987e-05	0.00278696
	0.5	-0.0033847	0.00303785	1.14118e-05	0.265205
	1	-0.00292195	0.00303803	8.50366e-06	0.336157
Stroke: Small Vessel Disease	0.01	-0.00251886	0.0030369	6.32404e-06	0.406869
	0.05	-0.0015913	0.00304541	2.50993e-06	0.601306
	0.1	-0.00579627	0.00305015	3.31964e-05	0.0573929
	0.5	0.00258723	0.0030346	6.68213e-06	0.393895
	1	0.00261466	0.00303452	6.8249e-06	0.388889
Type 2 Diabetes	0.01	-0.0250027	0.0030519	0.000616609	2.58665e-16
	0.05	-0.0287518	0.00306956	0.000805882	7.61936e-21
	0.1	-0.0283344	0.00307882	0.000777977	3.54078e-20
	0.5	-0.030694	0.00310741	0.000896119	5.32106e-23
	1	-0.0317324	0.00310863	0.000956966	1.8766e-24
